# Supplementary material for: Dependency of B-Cell Acute Lymphoblastic Leukemia and Multiple Myeloma Cell Lines on MEN1 Extends beyond MEN1–KMT2A Interaction
Source: Int J Mol Sci. 2023 Nov 17;24(22):16472. doi: 10.3390/ijms242216472 (PMC10670986; doi:10.3390/ijms242216472)
Supplement: Supplementary file 1 [file ijms-24-16472-s001.zip]

Archive with 1 entries (1 files):
- ijms-2700658-supplementary.pdf
